# Supplementary material for: On the Interactions of Melatonin/β-Cyclodextrin Inclusion Complex: A Novel Approach Combining Efficient Semiempirical Extended Tight-Binding (xTB) Results with Ab Initio Methods
Source: Molecules. 2021 Sep 28;26(19):5881. doi: 10.3390/molecules26195881 (PMC8512077; doi:10.3390/molecules26195881)
Supplement: Supplementary file 1 [file molecules-26-05881-s001.zip]

Archive with 1 entries (1 files):
- molecules-1321206-supplementary.pdf
